# Supplementary material for: Elucidating the Effects of Selenium Enrichment on the Structure and Antioxidant Properties of Selenium-Containing Proteins in Yeast Cells
Source: Antioxidants (Basel). 2026 Mar 15;15(3):370. doi: 10.3390/antiox15030370 (PMC13024480; doi:10.3390/antiox15030370)
Supplement: Supplementary file 1 [file antioxidants-15-00370-s001.zip]

Archive with 1 entries (1 files):
- antioxidants-4156723-supplementary.pdf
